# Supplementary material for: Inhibition of NADPH Oxidases Prevents the Development of Osteoarthritis
Source: Antioxidants (Basel). 2022 Nov 27;11(12):2346. doi: 10.3390/antiox11122346 (PMC9774355; doi:10.3390/antiox11122346)
Supplement: Supplementary file 1 [file antioxidants-11-02346-s001.zip]

Archive with 1 entries (1 files):
- antioxidants-2057165-supplementary.pdf
